# Supplementary material for: A haplotype-resolved genome assembly of Malus domestica ‘Red Fuji’
Source: Sci Data. 2024 Jun 6;11:592. doi: 10.1038/s41597-024-03401-1 (PMC11156929; doi:10.1038/s41597-024-03401-1)
Supplement: Supplementary file 1 — Supplementary Information [file 41597_2024_3401_MOESM1_ESM.xlsx]

## Sheet: Table S1
Table S1. Structural Variation genes' KEGG enrichment in the Malus domestica cv. 'Red Fuji' haplotype genomes.
	ID	Description	GeneRatio	BgRatio	pvalue	p.adjust	qvalue	geneID	Count
ko00910	ko00910	Nitrogen metabolism	9/429	140/39509	2.4143e-05	0.00446645	0.00442198	FujiC04AgG008700.mRNA1/FujiC10AgG032460.mRNA1/FujiC10AgG032430.mRNA1/FujiC10AgG032480.mRNA1/FujiC11AgG013170.mRNA1/FujiC11AgG017850.mRNA1/FujiC11AgG017870.mRNA1/FujiC13AgG011110.mRNA1/FujiC13AgG011120.mRNA1	9
ko00625	ko00625	Chloroalkane and chloroalkene degradation	4/429	67/39509	0.00613253	0.335563	0.332221	FujiC06AgG000340.mRNA1/FujiC06AgG000350.mRNA1/FujiC13AgG011090.mRNA1/FujiC15AgG022420.mRNA1	4
ko04218	ko04218	Cellular senescence	11/429	426/39509	0.00739469	0.335563	0.332221	FujiC06AgG010390.mRNA1/FujiC06AgG010510.mRNA1/FujiC10AgG031640.mRNA1/FujiC11AgG013160.mRNA1/FujiC11AgG013560.mRNA1/FujiC11AgG013190.mRNA1/FujiC13AgG009660.mRNA1/FujiC13AgG012070.mRNA1/FujiC13AgG012060.mRNA1/FujiC13AgG017370.mRNA1/FujiC14AgG001820.mRNA1	11
ko00071	ko00071	Fatty acid degradation	7/429	212/39509	0.0087915	0.335563	0.332221	FujiC06AgG000340.mRNA1/FujiC06AgG000350.mRNA1/FujiC10AgG031680.mRNA1/FujiC10AgG031710.mRNA1/FujiC13AgG011090.mRNA1/FujiC13AgG012610.mRNA1/FujiC15AgG022420.mRNA1	7
ko00730	ko00730	Thiamine metabolism	4/429	78/39509	0.0104022	0.335563	0.332221	FujiC06AgG010730.mRNA1/FujiC09AgG001120.mRNA1/FujiC13AgG011560.mRNA1/FujiC13AgG011570.mRNA1	4
ko00350	ko00350	Tyrosine metabolism	7/429	221/39509	0.0108831	0.335563	0.332221	FujiC06AgG000340.mRNA1/FujiC06AgG000350.mRNA1/FujiC06AgG010090.mRNA1/FujiC10AgG031680.mRNA1/FujiC10AgG031710.mRNA1/FujiC13AgG010230.mRNA1/FujiC13AgG011090.mRNA1	7
ko00361	ko00361	Chlorocyclohexane and chlorobenzene degradation	2/429	20/39509	0.0196415	0.456144	0.451602	FujiC13AgG011010.mRNA1/FujiC13AgG011040.mRNA1	2
ko04727	ko04727	GABAergic synapse	5/429	142/39509	0.0197251	0.456144	0.451602	FujiC04AgG008550.mRNA1/FujiC04AgG008700.mRNA1/FujiC06AgG033720.mRNA1/FujiC13AgG011110.mRNA1/FujiC13AgG011120.mRNA1	5
ko00430	ko00430	Taurine and hypotaurine metabolism	3/429	70/39509	0.0407916	0.67541	0.668685	FujiC06AgG033720.mRNA1/FujiC10AgG031590.mRNA1/FujiC10AgG031650.mRNA1	3
ko04940	ko04940	Type I diabetes mellitus	2/429	30/39509	0.0418933	0.67541	0.668685	FujiC06AgG010070.mRNA1/FujiC06AgG033720.mRNA1	2
ko00680	ko00680	Methane metabolism	6/429	240/39509	0.0479783	0.67541	0.668685	FujiC04AgG016550.mRNA1/FujiC06AgG000340.mRNA1/FujiC06AgG000350.mRNA1/FujiC10AgG031290.mRNA1/FujiC13AgG011090.mRNA1/FujiC17AgG012310.mRNA1	6
ko04724	ko04724	Glutamatergic synapse	4/429	128/39509	0.0513176	0.67541	0.668685	FujiC04AgG008700.mRNA1/FujiC11AgG013290.mRNA1/FujiC13AgG011110.mRNA1/FujiC13AgG011120.mRNA1	4
ko00650	ko00650	Butanoate metabolism	3/429	80/39509	0.0566341	0.67541	0.668685	FujiC06AgG033720.mRNA1/FujiC10AgG031670.mRNA1/FujiC11AgG013570.mRNA1	3
ko00563	ko00563	Glycosylphosphatidylinositol (GPI)-anchor biosynthesis	4/429	135/39509	0.0600975	0.67541	0.668685	FujiC07AgG015200.mRNA1/FujiC07AgG015210.mRNA1/FujiC16AgG024130.mRNA1/FujiC17AgG023500.mRNA1	4
ko00061	ko00061	Fatty acid biosynthesis	5/429	194/39509	0.0612775	0.67541	0.668685	FujiC04AgG008340.mRNA1/FujiC04AgG008330.mRNA1/FujiC10AgG031750.mRNA1/FujiC10AgG031740.mRNA1/FujiC12AgG019410.mRNA1	5
ko04740	ko04740	Olfactory transduction	3/429	83/39509	0.0618771	0.67541	0.668685	FujiC11AgG013160.mRNA1/FujiC11AgG013190.mRNA1/FujiC13AgG017370.mRNA1	3
ko01004	ko01004	Lipid biosynthesis proteins	8/429	394/39509	0.0673923	0.67541	0.668685	FujiC04AgG008340.mRNA1/FujiC04AgG008330.mRNA1/FujiC05AgG004400.mRNA1/FujiC09AgG024480.mRNA1/FujiC10AgG031750.mRNA1/FujiC10AgG031740.mRNA1/FujiC12AgG019410.mRNA1/FujiC12AgG019430.mRNA1	8
ko04728	ko04728	Dopaminergic synapse	6/429	266/39509	0.0713387	0.67541	0.668685	FujiC04AgG008510.mRNA1/FujiC06AgG010380.mRNA1/FujiC11AgG013160.mRNA1/FujiC11AgG013190.mRNA1/FujiC13AgG011990.mRNA1/FujiC13AgG017370.mRNA1	6
ko00620	ko00620	Pyruvate metabolism	9/429	469/39509	0.0720168	0.67541	0.668685	FujiC06AgG000340.mRNA1/FujiC06AgG000350.mRNA1/FujiC10AgG031680.mRNA1/FujiC10AgG031710.mRNA1/FujiC13AgG011090.mRNA1/FujiC13AgG011850.mRNA1/FujiC13AgG011380.mRNA1/FujiC13AgG011390.mRNA1/FujiC15AgG022420.mRNA1	9
ko04971	ko04971	Gastric acid secretion	3/429	90/39509	0.0749456	0.67541	0.668685	FujiC11AgG013160.mRNA1/FujiC11AgG013190.mRNA1/FujiC13AgG017370.mRNA1	3
ko04970	ko04970	Salivary secretion	3/429	93/39509	0.0808899	0.67541	0.668685	FujiC11AgG013160.mRNA1/FujiC11AgG013190.mRNA1/FujiC13AgG017370.mRNA1	3
ko04912	ko04912	GnRH signaling pathway	4/429	156/39509	0.0908265	0.67541	0.668685	FujiC11AgG013160.mRNA1/FujiC11AgG013290.mRNA1/FujiC11AgG013190.mRNA1/FujiC13AgG017370.mRNA1	4
ko00190	ko00190	Oxidative phosphorylation	9/429	493/39509	0.0911368	0.67541	0.668685	FujiC06AgG000340.mRNA1/FujiC06AgG000350.mRNA1/FujiC06AgG010610.mRNA1/FujiC07AgG004190.mRNA1/FujiC07AgG029030.mRNA1/FujiC09AgG003610.mRNA1/FujiC13AgG009790.mRNA1/FujiC13AgG011520.mRNA1/FujiC13AgG017370.mRNA1	9
ko00340	ko00340	Histidine metabolism	3/429	99/39509	0.0933635	0.67541	0.668685	FujiC10AgG031330.mRNA1/FujiC13AgG010130.mRNA1/FujiC15AgG022420.mRNA1	3
ko04020	ko04020	Calcium signaling pathway	5/429	221/39509	0.0941659	0.67541	0.668685	FujiC10AgG031640.mRNA1/FujiC11AgG013160.mRNA1/FujiC11AgG013190.mRNA1/FujiC13AgG017370.mRNA1/FujiC14AgG001820.mRNA1	5
ko05222	ko05222	Small cell lung cancer	2/429	48/39509	0.0957905	0.67541	0.668685	FujiC03AgG010870.mRNA1/FujiC10AgG031280.mRNA1	2
ko00907	ko00907	Pinene, camphor and geraniol degradation	1/429	10/39509	0.103439	0.67541	0.668685	FujiC11AgG013570.mRNA1	1
ko04925	ko04925	Aldosterone synthesis and secretion	3/429	105/39509	0.106572	0.67541	0.668685	FujiC11AgG013160.mRNA1/FujiC11AgG013190.mRNA1/FujiC13AgG017370.mRNA1	3
ko04713	ko04713	Circadian entrainment	3/429	106/39509	0.108842	0.67541	0.668685	FujiC11AgG013160.mRNA1/FujiC11AgG013190.mRNA1/FujiC13AgG017370.mRNA1	3
ko05031	ko05031	Amphetamine addiction	4/429	169/39509	0.112942	0.67541	0.668685	FujiC11AgG013160.mRNA1/FujiC11AgG013190.mRNA1/FujiC12AgG016040.mRNA1/FujiC13AgG017370.mRNA1	4
ko05340	ko05340	Primary immunodeficiency	1/429	11/39509	0.113177	0.67541	0.668685	FujiC13AgG017370.mRNA1	1
ko04924	ko04924	Renin secretion	3/429	113/39509	0.125233	0.724001	0.716791	FujiC11AgG013160.mRNA1/FujiC11AgG013190.mRNA1/FujiC13AgG017370.mRNA1	3
ko04261	ko04261	Adrenergic signaling in cardiomyocytes	5/429	248/39509	0.134353	0.746229	0.738799	FujiC06AgG010380.mRNA1/FujiC11AgG013160.mRNA1/FujiC11AgG013190.mRNA1/FujiC13AgG011990.mRNA1/FujiC13AgG017370.mRNA1	5
ko04217	ko04217	Necroptosis	6/429	320/39509	0.137145	0.746229	0.738799	FujiC04AgG008700.mRNA1/FujiC06AgG010700.mRNA1/FujiC10AgG031640.mRNA1/FujiC13AgG011110.mRNA1/FujiC13AgG011120.mRNA1/FujiC14AgG001820.mRNA1	6
ko00860	ko00860	Porphyrin metabolism	4/429	186/39509	0.145031	0.746898	0.739461	FujiC09AgG012460.mRNA1/FujiC10AgG031520.mRNA1/FujiC13AgG009520.mRNA1/FujiC13AgG011800.mRNA1	4
ko00900	ko00900	Terpenoid backbone biosynthesis	4/429	192/39509	0.157124	0.746898	0.739461	FujiC05AgG036000.mRNA1/FujiC06AgG010730.mRNA1/FujiC13AgG011560.mRNA1/FujiC13AgG011570.mRNA1	4
ko00740	ko00740	Riboflavin metabolism	2/429	65/39509	0.157166	0.746898	0.739461	FujiC09AgG021940.mRNA1/FujiC09AgG024510.mRNA1	2
ko00946	ko00946	Degradation of flavonoids	2/429	67/39509	0.164806	0.746898	0.739461	FujiC11AgG021810.mRNA1/FujiC11AgG021820.mRNA1	2
ko04114	ko04114	Oocyte meiosis	8/429	490/39509	0.166606	0.746898	0.739461	FujiC06AgG010380.mRNA1/FujiC09AgG021930.mRNA1/FujiC11AgG013160.mRNA1/FujiC11AgG013190.mRNA1/FujiC13AgG012140.mRNA1/FujiC13AgG011950.mRNA1/FujiC13AgG011960.mRNA1/FujiC13AgG017370.mRNA1	8
ko04340	ko04340	Hedgehog signaling pathway	4/429	197/39509	0.167478	0.746898	0.739461	FujiC09AgG024460.mRNA1/FujiC13AgG011030.mRNA1/FujiC13AgG012010.mRNA1/FujiC13AgG012140.mRNA1	4
ko02042	ko02042	Bacterial toxins	1/429	17/39509	0.169426	0.746898	0.739461	FujiC11AgG013350.mRNA1	1
ko00460	ko00460	Cyanoamino acid metabolism	5/429	270/39509	0.171829	0.746898	0.739461	FujiC10AgG031290.mRNA1/FujiC10AgG031590.mRNA1/FujiC10AgG031650.mRNA1/FujiC11AgG021810.mRNA1/FujiC11AgG021820.mRNA1	5
ko01040	ko01040	Biosynthesis of unsaturated fatty acids	3/429	132/39509	0.173603	0.746898	0.739461	FujiC09AgG024480.mRNA1/FujiC10AgG031750.mRNA1/FujiC10AgG031740.mRNA1	3
ko04015	ko04015	Rap1 signaling pathway	3/429	138/39509	0.189844	0.792482	0.784591	FujiC11AgG013160.mRNA1/FujiC11AgG013190.mRNA1/FujiC13AgG017370.mRNA1	3
ko04916	ko04916	Melanogenesis	3/429	141/39509	0.198106	0.792482	0.784591	FujiC11AgG013160.mRNA1/FujiC11AgG013190.mRNA1/FujiC13AgG017370.mRNA1	3
ko05034	ko05034	Alcoholism	6/429	361/39509	0.200793	0.792482	0.784591	FujiC03AgG010890.mRNA1/FujiC06AgG010700.mRNA1/FujiC11AgG013160.mRNA1/FujiC11AgG013190.mRNA1/FujiC12AgG016040.mRNA1/FujiC13AgG017370.mRNA1	6
ko00630	ko00630	Glyoxylate and dicarboxylate metabolism	5/429	286/39509	0.201333	0.792482	0.784591	FujiC04AgG008700.mRNA1/FujiC07AgG000080.mRNA1/FujiC10AgG031290.mRNA1/FujiC13AgG011110.mRNA1/FujiC13AgG011120.mRNA1	5
ko04072	ko04072	Phospholipase D signaling pathway	4/429	216/39509	0.208825	0.800637	0.792665	FujiC04AgG008710.mRNA1/FujiC10AgG030930.mRNA1/FujiC10AgG030920.mRNA1/FujiC11AgG013290.mRNA1	4
ko04750	ko04750	Inflammatory mediator regulation of TRP channels	3/429	146/39509	0.212061	0.800637	0.792665	FujiC11AgG013160.mRNA1/FujiC11AgG013190.mRNA1/FujiC13AgG017370.mRNA1	3
ko05226	ko05226	Gastric cancer	3/429	150/39509	0.223373	0.820602	0.812431	FujiC09AgG003620.mRNA1/FujiC09AgG003610.mRNA1/FujiC17AgG019150.mRNA1	3
ko05214	ko05214	Glioma	3/429	151/39509	0.22622	0.820602	0.812431	FujiC11AgG013160.mRNA1/FujiC11AgG013190.mRNA1/FujiC13AgG017370.mRNA1	3
ko04260	ko04260	Cardiac muscle contraction	2/429	85/39509	0.235733	0.825499	0.81728	FujiC06AgG000340.mRNA1/FujiC06AgG000350.mRNA1	2
ko04040	ko04040	Ion channels	7/429	463/39509	0.240189	0.825499	0.81728	FujiC10AgG031620.mRNA1/FujiC10AgG032050.mRNA1/FujiC10AgG032170.mRNA1/FujiC10AgG032240.mRNA1/FujiC10AgG032280.mRNA1/FujiC10AgG032330.mRNA1/FujiC10AgG032320.mRNA1	7
ko00250	ko00250	Alanine, aspartate and glutamate metabolism	4/429	230/39509	0.240957	0.825499	0.81728	FujiC04AgG008700.mRNA1/FujiC06AgG033720.mRNA1/FujiC13AgG011110.mRNA1/FujiC13AgG011120.mRNA1	4
ko05206	ko05206	MicroRNAs in cancer	5/429	311/39509	0.250439	0.828679	0.820428	FujiC05AgG022100.mRNA1/FujiC09AgG003620.mRNA1/FujiC09AgG003610.mRNA1/FujiC12AgG016040.mRNA1/FujiC17AgG019150.mRNA1	5
ko02010	ko02010	ABC transporters	3/429	161/39509	0.255034	0.828679	0.820428	FujiC09AgG003620.mRNA1/FujiC09AgG003610.mRNA1/FujiC17AgG019150.mRNA1	3
ko04371	ko04371	Apelin signaling pathway	6/429	393/39509	0.256633	0.828679	0.820428	FujiC01AgG018330.mRNA1/FujiC07AgG008220.mRNA1/FujiC11AgG013160.mRNA1/FujiC11AgG013190.mRNA1/FujiC13AgG012090.mRNA1/FujiC13AgG017370.mRNA1	6
ko04723	ko04723	Retrograde endocannabinoid signaling	4/429	238/39509	0.259802	0.828679	0.820428	FujiC07AgG004190.mRNA1/FujiC13AgG009790.mRNA1/FujiC13AgG011520.mRNA1/FujiC13AgG017370.mRNA1	4
ko00710	ko00710	Carbon fixation in photosynthetic organisms	5/429	319/39509	0.266763	0.836462	0.828133	FujiC05AgG000010.mRNA1/FujiC13AgG011380.mRNA1/FujiC13AgG011390.mRNA1/FujiC13AgG017370.mRNA1/FujiC17AgG012310.mRNA1	5
ko04976	ko04976	Bile secretion	3/429	168/39509	0.275496	0.839586	0.831226	FujiC09AgG003620.mRNA1/FujiC09AgG003610.mRNA1/FujiC17AgG019150.mRNA1	3
ko00333	ko00333	Prodigiosin biosynthesis	1/429	30/39509	0.279385	0.839586	0.831226	FujiC12AgG019410.mRNA1	1
ko04130	ko04130	SNARE interactions in vesicular transport	3/429	170/39509	0.281375	0.839586	0.831226	FujiC06AgG010300.mRNA1/FujiC09AgG012380.mRNA1/FujiC11AgG013370.mRNA1	3
ko00565	ko00565	Ether lipid metabolism	2/429	101/39509	0.299988	0.848591	0.840141	FujiC11AgG013290.mRNA1/FujiC11AgG013350.mRNA1	2
ko05120	ko05120	Epithelial cell signaling in Helicobacter pylori infection	2/429	102/39509	0.30399	0.848591	0.840141	FujiC06AgG010610.mRNA1/FujiC07AgG029030.mRNA1	2
ko00906	ko00906	Carotenoid biosynthesis	3/429	179/39509	0.307943	0.848591	0.840141	FujiC05AgG006270.mRNA1/FujiC12AgG016340.mRNA1/FujiC12AgG016350.mRNA1	3
ko04070	ko04070	Phosphatidylinositol signaling system	5/429	339/39509	0.308491	0.848591	0.840141	FujiC04AgG008710.mRNA1/FujiC11AgG013160.mRNA1/FujiC11AgG013190.mRNA1/FujiC13AgG009760.mRNA1/FujiC13AgG017370.mRNA1	5
ko00440	ko00440	Phosphonate and phosphinate metabolism	1/429	34/39509	0.310202	0.848591	0.840141	FujiC10AgG007080.mRNA1	1
ko00592	ko00592	alpha-Linolenic acid metabolism	4/429	264/39509	0.322633	0.848591	0.840141	FujiC10AgG031680.mRNA1/FujiC10AgG031710.mRNA1/FujiC13AgG012610.mRNA1/FujiC15AgG028120.mRNA1	4
ko04721	ko04721	Synaptic vesicle cycle	4/429	265/39509	0.32508	0.848591	0.840141	FujiC06AgG010610.mRNA1/FujiC07AgG029030.mRNA1/FujiC10AgG030930.mRNA1/FujiC10AgG030920.mRNA1	4
ko00330	ko00330	Arginine and proline metabolism	4/429	270/39509	0.33733	0.848591	0.840141	FujiC12AgG016260.mRNA1/FujiC12AgG016250.mRNA1/FujiC13AgG011240.mRNA1/FujiC15AgG022420.mRNA1	4
ko00903	ko00903	Limonene degradation	1/429	38/39509	0.339704	0.848591	0.840141	FujiC15AgG022420.mRNA1	1
ko04613	ko04613	Neutrophil extracellular trap formation	5/429	354/39509	0.340367	0.848591	0.840141	FujiC03AgG010890.mRNA1/FujiC06AgG010700.mRNA1/FujiC10AgG031640.mRNA1/FujiC12AgG016040.mRNA1/FujiC14AgG001820.mRNA1	5
ko00261	ko00261	Monobactam biosynthesis	1/429	39/39509	0.34688	0.848591	0.840141	FujiC10AgG031080.mRNA1	1
ko04270	ko04270	Vascular smooth muscle contraction	3/429	193/39509	0.349388	0.848591	0.840141	FujiC11AgG013160.mRNA1/FujiC11AgG013190.mRNA1/FujiC13AgG017370.mRNA1	3
ko00590	ko00590	Arachidonic acid metabolism	2/429	114/39509	0.351588	0.848591	0.840141	FujiC10AgG031590.mRNA1/FujiC10AgG031650.mRNA1	2
ko00220	ko00220	Arginine biosynthesis	3/429	197/39509	0.361199	0.848591	0.840141	FujiC04AgG008700.mRNA1/FujiC13AgG011110.mRNA1/FujiC13AgG011120.mRNA1	3
ko00770	ko00770	Pantothenate and CoA biosynthesis	3/429	198/39509	0.364148	0.848591	0.840141	FujiC07AgG013040.mRNA1/FujiC10AgG031670.mRNA1/FujiC15AgG022420.mRNA1	3
ko00260	ko00260	Glycine, serine and threonine metabolism	4/429	283/39509	0.369231	0.848591	0.840141	FujiC04AgG016550.mRNA1/FujiC10AgG031080.mRNA1/FujiC10AgG031290.mRNA1/FujiC13AgG010230.mRNA1	4
ko04024	ko04024	cAMP signaling pathway	4/429	283/39509	0.369231	0.848591	0.840141	FujiC11AgG013160.mRNA1/FujiC11AgG013290.mRNA1/FujiC11AgG013190.mRNA1/FujiC13AgG017370.mRNA1	4
ko05323	ko05323	Rheumatoid arthritis	2/429	119/39509	0.371104	0.848591	0.840141	FujiC06AgG010610.mRNA1/FujiC07AgG029030.mRNA1	2
ko00230	ko00230	Purine metabolism	6/429	454/39509	0.371545	0.848591	0.840141	FujiC04AgG008360.mRNA1/FujiC09AgG001120.mRNA1/FujiC10AgG032140.mRNA1/FujiC13AgG010180.mRNA1/FujiC13AgG011060.mRNA1/FujiC16AgG023910.mRNA1	6
ko00280	ko00280	Valine, leucine and isoleucine degradation	3/429	203/39509	0.378852	0.850583	0.842113	FujiC11AgG013570.mRNA1/FujiC13AgG012670.mRNA1/FujiC15AgG022420.mRNA1	3
ko00660	ko00660	C5-Branched dibasic acid metabolism	1/429	44/39509	0.381613	0.850583	0.842113	FujiC10AgG031670.mRNA1	1
ko05163	ko05163	Human cytomegalovirus infection	3/429	211/39509	0.40222	0.885842	0.877021	FujiC11AgG013160.mRNA1/FujiC11AgG013190.mRNA1/FujiC13AgG017370.mRNA1	3
ko00410	ko00410	beta-Alanine metabolism	3/429	217/39509	0.419582	0.898015	0.889073	FujiC06AgG033720.mRNA1/FujiC13AgG010230.mRNA1/FujiC15AgG022420.mRNA1	3
ko01007	ko01007	Amino acid related enzymes	6/429	480/39509	0.421595	0.898015	0.889073	FujiC03AgG013510.mRNA1/FujiC04AgG008270.mRNA1/FujiC06AgG010170.mRNA1/FujiC10AgG031070.mRNA1/FujiC10AgG031520.mRNA1/FujiC13AgG012350.mRNA1	6
ko05165	ko05165	Human papillomavirus infection	6/429	482/39509	0.425432	0.898015	0.889073	FujiC06AgG010390.mRNA1/FujiC06AgG010610.mRNA1/FujiC06AgG010380.mRNA1/FujiC07AgG029030.mRNA1/FujiC12AgG016040.mRNA1/FujiC13AgG011990.mRNA1	6
ko00981	ko00981	Insect hormone biosynthesis	1/429	51/39509	0.427164	0.898015	0.889073	FujiC15AgG022420.mRNA1	1
ko00300	ko00300	Lysine biosynthesis	1/429	53/39509	0.439552	0.898963	0.890012	FujiC10AgG031080.mRNA1	1
ko00908	ko00908	Zeatin biosynthesis	2/429	138/39509	0.442852	0.898963	0.890012	FujiC04AgG008690.mRNA1/FujiC04AgG008680.mRNA1	2
ko04921	ko04921	Oxytocin signaling pathway	4/429	317/39509	0.451722	0.898963	0.890012	FujiC11AgG013160.mRNA1/FujiC11AgG013190.mRNA1/FujiC13AgG012090.mRNA1/FujiC13AgG017370.mRNA1	4
ko00536	ko00536	Glycosaminoglycan binding proteins	1/429	56/39509	0.457636	0.898963	0.890012	FujiC12AgG016280.mRNA1	1
ko00052	ko00052	Galactose metabolism	3/429	233/39509	0.464985	0.898963	0.890012	FujiC01AgG017020.mRNA1/FujiC15AgG006760.mRNA1/FujiC15AgG006770.mRNA1	3
ko03020	ko03020	RNA polymerase	3/429	233/39509	0.464985	0.898963	0.890012	FujiC12AgG016100.mRNA1/FujiC13AgG012180.mRNA1/FujiC13AgG012190.mRNA1	3
ko02048	ko02048	Prokaryotic defense system	1/429	58/39509	0.469367	0.898963	0.890012	FujiC10AgG031520.mRNA1	1
ko00600	ko00600	Sphingolipid metabolism	2/429	148/39509	0.478766	0.898963	0.890012	FujiC06AgG000360.mRNA1/FujiC13AgG010640.mRNA1	2
ko00194	ko00194	Photosynthesis proteins	3/429	240/39509	0.484359	0.898963	0.890012	FujiC09AgG003610.mRNA1/FujiC10AgG030690.mRNA1/FujiC13AgG010080.mRNA1	3
ko03050	ko03050	Proteasome	3/429	243/39509	0.49256	0.898963	0.890012	FujiC09AgG012390.mRNA1/FujiC09AgG012400.mRNA1/FujiC13AgG009560.mRNA1	3
ko05100	ko05100	Bacterial invasion of epithelial cells	2/429	153/39509	0.496185	0.898963	0.890012	FujiC10AgG030930.mRNA1/FujiC10AgG030920.mRNA1	2
ko04928	ko04928	Parathyroid hormone synthesis, secretion and action	3/429	246/39509	0.500695	0.898963	0.890012	FujiC01AgG018330.mRNA1/FujiC07AgG008220.mRNA1/FujiC11AgG013290.mRNA1	3
ko00196	ko00196	Photosynthesis - antenna proteins	1/429	64/39509	0.503063	0.898963	0.890012	FujiC10AgG030690.mRNA1	1
ko00270	ko00270	Cysteine and methionine metabolism	5/429	432/39509	0.505079	0.898963	0.890012	FujiC05AgG022100.mRNA1/FujiC10AgG031080.mRNA1/FujiC12AgG016220.mRNA1/FujiC13AgG009690.mRNA1/FujiC13AgG011240.mRNA1	5
ko00720	ko00720	Carbon fixation pathways in prokaryotes	2/429	157/39509	0.509852	0.898963	0.890012	FujiC13AgG011380.mRNA1/FujiC13AgG011390.mRNA1	2
ko00830	ko00830	Retinol metabolism	3/429	250/39509	0.511439	0.898963	0.890012	FujiC06AgG000340.mRNA1/FujiC06AgG000350.mRNA1/FujiC13AgG011090.mRNA1	3
ko03037	ko03037	Cilium and associated proteins	3/429	251/39509	0.514105	0.898963	0.890012	FujiC11AgG014840.mRNA1/FujiC13AgG011980.mRNA1/FujiC13AgG012630.mRNA1	3
ko00999	ko00999	Biosynthesis of various plant secondary metabolites	4/429	345/39509	0.516942	0.898963	0.890012	FujiC11AgG021810.mRNA1/FujiC11AgG021820.mRNA1/FujiC13AgG009880.mRNA1/FujiC13AgG009900.mRNA1	4
ko05110	ko05110	Vibrio cholerae infection	2/429	160/39509	0.519941	0.898963	0.890012	FujiC06AgG010610.mRNA1/FujiC07AgG029030.mRNA1	2
ko04152	ko04152	AMPK signaling pathway	5/429	442/39509	0.525232	0.899703	0.890744	FujiC06AgG010390.mRNA1/FujiC06AgG010380.mRNA1/FujiC13AgG011180.mRNA1/FujiC13AgG011990.mRNA1/FujiC13AgG012090.mRNA1	5
ko00780	ko00780	Biotin metabolism	1/429	75/39509	0.559391	0.9101	0.901038	FujiC12AgG019410.mRNA1	1
ko05221	ko05221	Acute myeloid leukemia	1/429	75/39509	0.559391	0.9101	0.901038	FujiC06AgG010390.mRNA1	1
ko03008	ko03008	Ribosome biogenesis in eukaryotes	4/429	366/39509	0.563393	0.9101	0.901038	FujiC10AgG031480.mRNA1/FujiC10AgG031950.mRNA1/FujiC12AgG016130.mRNA1/FujiC12AgG016140.mRNA1	4
ko04071	ko04071	Sphingolipid signaling pathway	4/429	366/39509	0.563393	0.9101	0.901038	FujiC06AgG000360.mRNA1/FujiC06AgG010380.mRNA1/FujiC11AgG013290.mRNA1/FujiC13AgG011990.mRNA1	4
ko05220	ko05220	Chronic myeloid leukemia	1/429	76/39509	0.564184	0.9101	0.901038	FujiC12AgG016040.mRNA1	1
ko00195	ko00195	Photosynthesis	2/429	174/39509	0.565158	0.9101	0.901038	FujiC09AgG003610.mRNA1/FujiC13AgG010080.mRNA1	2
ko00980	ko00980	Metabolism of xenobiotics by cytochrome P450	3/429	271/39509	0.565738	0.9101	0.901038	FujiC06AgG000340.mRNA1/FujiC06AgG000350.mRNA1/FujiC13AgG011090.mRNA1	3
ko05322	ko05322	Systemic lupus erythematosus	2/429	177/39509	0.574441	0.916134	0.907012	FujiC03AgG010890.mRNA1/FujiC06AgG010700.mRNA1	2
ko00450	ko00450	Selenocompound metabolism	1/429	80/39509	0.582843	0.921589	0.912413	FujiC12AgG016220.mRNA1	1
ko00564	ko00564	Glycerophospholipid metabolism	4/429	388/39509	0.609325	0.955297	0.945785	FujiC05AgG004400.mRNA1/FujiC11AgG013290.mRNA1/FujiC11AgG013350.mRNA1/FujiC12AgG019430.mRNA1	4
ko04922	ko04922	Glucagon signaling pathway	4/429	394/39509	0.621326	0.964014	0.954415	FujiC11AgG013160.mRNA1/FujiC11AgG013190.mRNA1/FujiC13AgG012090.mRNA1/FujiC13AgG017370.mRNA1	4
ko00053	ko00053	Ascorbate and aldarate metabolism	3/429	298/39509	0.62986	0.964014	0.954415	FujiC12AgG016370.mRNA1/FujiC12AgG016420.mRNA1/FujiC15AgG022420.mRNA1	3
ko04146	ko04146	Peroxisome	4/429	401/39509	0.635032	0.964014	0.954415	FujiC03AgG013600.mRNA1/FujiC09AgG012380.mRNA1/FujiC11AgG013570.mRNA1/FujiC13AgG010210.mRNA1	4
ko00562	ko00562	Inositol phosphate metabolism	3/429	301/39509	0.636567	0.964014	0.954415	FujiC04AgG008710.mRNA1/FujiC11AgG013350.mRNA1/FujiC13AgG009760.mRNA1	3
ko04915	ko04915	Estrogen signaling pathway	3/429	303/39509	0.640991	0.964014	0.954415	FujiC11AgG013160.mRNA1/FujiC11AgG013190.mRNA1/FujiC13AgG017370.mRNA1	3
ko04919	ko04919	Thyroid hormone signaling pathway	2/429	202/39509	0.64615	0.964014	0.954415	FujiC11AgG013350.mRNA1/FujiC12AgG016040.mRNA1	2
ko02024	ko02024	Quorum sensing	2/429	204/39509	0.651454	0.964151	0.954551	FujiC06AgG033720.mRNA1/FujiC11AgG013350.mRNA1	2
ko00380	ko00380	Tryptophan metabolism	4/429	413/39509	0.657771	0.965134	0.955524	FujiC06AgG010500.mRNA1/FujiC10AgG031380.mRNA1/FujiC10AgG031360.mRNA1/FujiC15AgG022420.mRNA1	4
ko00670	ko00670	One carbon pool by folate	1/429	101/39509	0.668488	0.965134	0.955524	FujiC10AgG031290.mRNA1	1
ko04710	ko04710	Circadian rhythm	2/429	217/39509	0.684394	0.965134	0.955524	FujiC13AgG012090.mRNA1/FujiC13AgG012140.mRNA1	2
ko00290	ko00290	Valine, leucine and isoleucine biosynthesis	1/429	107/39509	0.689561	0.965134	0.955524	FujiC10AgG031670.mRNA1	1
ko04068	ko04068	FoxO signaling pathway	3/429	335/39509	0.706608	0.965134	0.955524	FujiC04AgG008550.mRNA1/FujiC10AgG031280.mRNA1/FujiC13AgG012090.mRNA1	3
ko04612	ko04612	Antigen processing and presentation	3/429	336/39509	0.708502	0.965134	0.955524	FujiC13AgG010220.mRNA1/FujiC13AgG012150.mRNA1/FujiC13AgG017370.mRNA1	3
ko05231	ko05231	Choline metabolism in cancer	2/429	233/39509	0.72139	0.965134	0.955524	FujiC04AgG008710.mRNA1/FujiC11AgG013290.mRNA1	2
ko05410	ko05410	Hypertrophic cardiomyopathy	1/429	118/39509	0.724786	0.965134	0.955524	FujiC13AgG012090.mRNA1	1
ko04150	ko04150	mTOR signaling pathway	3/429	346/39509	0.726931	0.965134	0.955524	FujiC07AgG029030.mRNA1/FujiC10AgG031280.mRNA1/FujiC13AgG011180.mRNA1	3
ko00909	ko00909	Sesquiterpenoid and triterpenoid biosynthesis	1/429	120/39509	0.730748	0.965134	0.955524	FujiC17AgG012320.mRNA1	1
ko00904	ko00904	Diterpenoid biosynthesis	1/429	123/39509	0.73945	0.965134	0.955524	FujiC06AgG010430.mRNA1	1
ko04910	ko04910	Insulin signaling pathway	4/429	463/39509	0.741988	0.965134	0.955524	FujiC11AgG013160.mRNA1/FujiC11AgG013190.mRNA1/FujiC13AgG012090.mRNA1/FujiC13AgG017370.mRNA1	4
ko05134	ko05134	Legionellosis	2/429	249/39509	0.754665	0.965134	0.955524	FujiC06AgG010070.mRNA1/FujiC17AgG010430.mRNA1	2
ko04115	ko04115	p53 signaling pathway	1/429	129/39509	0.756022	0.965134	0.955524	FujiC06AgG010230.mRNA1	1
ko00561	ko00561	Glycerolipid metabolism	3/429	368/39509	0.764252	0.965134	0.955524	FujiC05AgG004400.mRNA1/FujiC12AgG019430.mRNA1/FujiC15AgG022420.mRNA1	3
ko00950	ko00950	Isoquinoline alkaloid biosynthesis	1/429	134/39509	0.769026	0.965134	0.955524	FujiC13AgG010230.mRNA1	1
ko00960	ko00960	Tropane, piperidine and pyridine alkaloid biosynthesis	1/429	134/39509	0.769026	0.965134	0.955524	FujiC13AgG010230.mRNA1	1
ko05212	ko05212	Pancreatic cancer	1/429	134/39509	0.769026	0.965134	0.955524	FujiC11AgG013290.mRNA1	1
ko00062	ko00062	Fatty acid elongation	1/429	138/39509	0.778929	0.965134	0.955524	FujiC09AgG024480.mRNA1	1
ko00360	ko00360	Phenylalanine metabolism	1/429	138/39509	0.778929	0.965134	0.955524	FujiC13AgG010230.mRNA1	1
ko03018	ko03018	RNA degradation	4/429	491/39509	0.781784	0.965134	0.955524	FujiC06AgG010070.mRNA1/FujiC07AgG013050.mRNA1/FujiC10AgG031810.mRNA1/FujiC13AgG010240.mRNA1	4
ko00902	ko00902	Monoterpenoid biosynthesis	1/429	140/39509	0.78372	0.965134	0.955524	FujiC13AgG011300.mRNA1	1
ko01006	ko01006	Prenyltransferases	1/429	142/39509	0.788408	0.965134	0.955524	FujiC05AgG036000.mRNA1	1
ko04510	ko04510	Focal adhesion	1/429	147/39509	0.799689	0.965134	0.955524	FujiC04AgG008710.mRNA1	1
ko00020	ko00020	Citrate cycle (TCA cycle)	2/429	283/39509	0.814139	0.965134	0.955524	FujiC07AgG000080.mRNA1/FujiC13AgG011850.mRNA1	2
ko03030	ko03030	DNA replication	2/429	283/39509	0.814139	0.965134	0.955524	FujiC01AgG000480.mRNA1/FujiC01AgG001410.mRNA1	2
ko00513	ko00513	Various types of N-glycan biosynthesis	1/429	155/39509	0.816504	0.965134	0.955524	FujiC10AgG031110.mRNA1	1
ko02044	ko02044	Secretion system	1/429	158/39509	0.82244	0.965134	0.955524	FujiC10AgG030910.mRNA1	1
ko04920	ko04920	Adipocytokine signaling pathway	1/429	160/39509	0.82629	0.965134	0.955524	FujiC13AgG012090.mRNA1	1
ko01523	ko01523	Antifolate resistance	1/429	161/39509	0.828184	0.965134	0.955524	FujiC10AgG031290.mRNA1	1
ko05202	ko05202	Transcriptional misregulation in cancer	2/429	294/39509	0.83043	0.965134	0.955524	FujiC06AgG010390.mRNA1/FujiC12AgG016040.mRNA1	2
ko04145	ko04145	Phagosome	2/429	299/39509	0.837401	0.965134	0.955524	FujiC06AgG010610.mRNA1/FujiC07AgG029030.mRNA1	2
ko00640	ko00640	Propanoate metabolism	1/429	172/39509	0.847705	0.965134	0.955524	FujiC13AgG012670.mRNA1	1
ko03410	ko03410	Base excision repair	1/429	174/39509	0.851009	0.965134	0.955524	FujiC01AgG000480.mRNA1	1
ko04390	ko04390	Hippo signaling pathway	1/429	179/39509	0.858959	0.965134	0.955524	FujiC09AgG021930.mRNA1	1
ko00480	ko00480	Glutathione metabolism	2/429	321/39509	0.865092	0.965134	0.955524	FujiC10AgG031590.mRNA1/FujiC10AgG031650.mRNA1	2
ko00310	ko00310	Lysine degradation	1/429	186/39509	0.869382	0.965134	0.955524	FujiC15AgG022420.mRNA1	1
ko03051	ko03051	Proteasome	3/429	454/39509	0.872174	0.965134	0.955524	FujiC09AgG012390.mRNA1/FujiC09AgG012400.mRNA1/FujiC13AgG009560.mRNA1	3
ko04142	ko04142	Lysosome	3/429	455/39509	0.87312	0.965134	0.955524	FujiC06AgG010610.mRNA1/FujiC07AgG029030.mRNA1/FujiC10AgG031400.mRNA1	3
ko00100	ko00100	Steroid biosynthesis	1/429	192/39509	0.877703	0.965134	0.955524	FujiC09AgG023400.mRNA1	1
ko04350	ko04350	TGF-beta signaling pathway	1/429	192/39509	0.877703	0.965134	0.955524	FujiC13AgG012140.mRNA1	1
ko00510	ko00510	N-Glycan biosynthesis	1/429	194/39509	0.880357	0.965134	0.955524	FujiC10AgG031110.mRNA1	1
ko00030	ko00030	Pentose phosphate pathway	1/429	195/39509	0.881663	0.965134	0.955524	FujiC17AgG012310.mRNA1	1
ko03060	ko03060	Protein export	1/429	195/39509	0.881663	0.965134	0.955524	FujiC10AgG030910.mRNA1	1
ko05225	ko05225	Hepatocellular carcinoma	1/429	222/39509	0.912013	0.972867	0.963179	FujiC13AgG011630.mRNA1	1
ko04530	ko04530	Tight junction	2/429	372/39509	0.913445	0.972867	0.963179	FujiC13AgG010220.mRNA1/FujiC13AgG012090.mRNA1	2
ko00140	ko00140	Steroid hormone biosynthesis	1/429	228/39509	0.917623	0.972867	0.963179	FujiC09AgG024480.mRNA1	1
ko05160	ko05160	Hepatitis C	1/429	228/39509	0.917623	0.972867	0.963179	FujiC09AgG021930.mRNA1	1
ko04931	ko04931	Insulin resistance	1/429	236/39509	0.924552	0.972867	0.963179	FujiC13AgG012090.mRNA1	1
ko03430	ko03430	Mismatch repair	1/429	241/39509	0.928583	0.972867	0.963179	FujiC01AgG000480.mRNA1	1
ko04361	ko04361	Axon regeneration	1/429	259/39509	0.941399	0.972867	0.963179	FujiC13AgG012420.mRNA1	1
ko04211	ko04211	Longevity regulating pathway	1/429	264/39509	0.944532	0.972867	0.963179	FujiC13AgG012090.mRNA1	1
ko04934	ko04934	Cushing syndrome	1/429	279/39509	0.952965	0.972867	0.963179	FujiC13AgG009550.mRNA1	1
ko00051	ko00051	Fructose and mannose metabolism	1/429	288/39509	0.957397	0.972867	0.963179	FujiC17AgG012310.mRNA1	1
ko03440	ko03440	Homologous recombination	1/429	291/39509	0.95878	0.972867	0.963179	FujiC01AgG000480.mRNA1	1
ko05131	ko05131	Shigellosis	2/429	476/39509	0.966277	0.972867	0.963179	FujiC12AgG016270.mRNA1/FujiC13AgG012140.mRNA1	2
ko04810	ko04810	Regulation of actin cytoskeleton	1/429	310/39509	0.966555	0.972867	0.963179	FujiC04AgG008710.mRNA1	1
ko00040	ko00040	Pentose and glucuronate interconversions	2/429	493/39509	0.971204	0.972867	0.963179	FujiC01AgG000500.mRNA1/FujiC10AgG031960.mRNA1	2
ko03420	ko03420	Nucleotide excision repair	1/429	327/39509	0.972262	0.972867	0.963179	FujiC01AgG000480.mRNA1	1
ko04310	ko04310	Wnt signaling pathway	1/429	329/39509	0.972867	0.972867	0.963179	FujiC13AgG012140.mRNA1	1
